# Supplementary material for: Molecular Docking Integrated with Network Pharmacology Explores the Therapeutic Mechanism of Cannabis sativa against Type 2 Diabetes
Source: Curr Issues Mol Biol. 2023 Sep 1;45(9):7228–41. doi: 10.3390/cimb45090457 (PMC10529732; doi:10.3390/cimb45090457)
Supplement: Supplementary file 1 [file cimb-45-00457-s001.zip]

Archive with 1 entries (1 files):
- cimb-2575946-supplementary.pptx
